# Supplementary material for: reDA: differential abundance testing on scATAC-seq data using random walk with restart
Source: Bioinformatics. 2025 Aug 29;41(10):btaf459. doi: 10.1093/bioinformatics/btaf459 (PMC12553332; doi:10.1093/bioinformatics/btaf459)
Supplement: btaf459_Supplementary_Data [file btaf459_supplementary_data.zip]

Archive with 2 entries (2 files):
- Supplementary Information.pdf
- Supplementary_Tables.xlsx
