# Supplementary material for: reDA: differential abundance testing on scATAC-seq data using random walk with restart
Source: Bioinformatics. 2025 Aug 29;41(10):btaf459. doi: 10.1093/bioinformatics/btaf459 (PMC12553332; doi:10.1093/bioinformatics/btaf459)
Supplement: btaf459_Supplementary_Data [file btaf459_supplementary_data.zip › Supplementary_Tables.xlsx]

## Sheet: Table S1
Table S1 The key characteristics of the benchmarking datasets
Datasets	Sample size	Cells	Peaks/Bins
Dataset1	18	98747	322374
Dataset2	19	83694	282884
simDataset1	20	20871	627478
simDataset2	20	20871	642098
simDataset3	8	40101	627478
simDataset4	8	40101	642098
simDataset5	10	50102	627478
simDataset6	2	8000	627478
simDataset7	2	10000	642098
simDataset8	2	5000	627478
simDataset9	2	5000	642098
simDataset10	2	2500	642098

## Sheet: Table S2
Table S2 TPR values of the benchmark test
Method	Dataset1	Dataset2	SimDataset1	SimDataset2
reDA	1	1	1	1
Cydar	0	1	1	0
DA-seq	0.95	0.9	0.83	0.84
MELD	1	1	1	0
CNA	0.79	0.91	0.97	0.97
Milo	0.93	0.87	0.65	0.75
PENCIL	1	0.97	0.98	0.97

## Sheet: Table S3
Table S3 FPR values of the benchmark test
Method	Dataset1	Dataset2	SimDataset1	SimDataset2
reDA	0	0.01	0	0
Cydar	0	1	1	0
DA-seq	0.08	0.04	0.14	0.03
MELD	0	0	0	0
CNA	0.04	0.13	0.05	0.19
Milo	0.23	0.05	0.07	0.1
PENCIL	1	0.04	0.04	0.01

## Sheet: Table S4
Table S4 Proportion of disease status−cells among the cells highly related to disease phenotype identified by the method
Method	Dataset1	Dataset2	SimDataset1	SimDataset2
reDA	0.99	1	1	1
Cydar	0.73	0	1	0
DA-seq	0.71	0.95	0.8	0.99
MELD	1	1	1	0
CNA	0	0.99	0.82	0.9
Milo	0.93	0.99	0.78	0.84
PENCIL	0.81	0.98	0.99	0.96

## Sheet: Table S5
Table S5 Median kurtosis increases with the restart probability (Figure S1)
Datasets	Restart probability	Median kurtosis
Dataset1	0	4.86657
Dataset1	0.1	8.41797
Dataset1	0.2	10.941
Dataset1	0.3	12.3699
Dataset1	0.4	13.15
Dataset1	0.5	13.5822
Dataset1	0.6	13.8236
Dataset1	0.7	13.9568
Dataset1	0.8	14.0266
Dataset1	0.9	14.0583
Dataset2	0	4.13217
Dataset2	0.1	7.79907
Dataset2	0.2	10.6149
Dataset2	0.3	12.2106
Dataset2	0.4	13.0713
Dataset2	0.5	13.5441
Dataset2	0.6	13.806
Dataset2	0.7	13.9495
Dataset2	0.8	14.0241
Dataset2	0.9	14.0578
simDataset1	0	7.80851
simDataset1	0.1	10.0767
simDataset1	0.2	11.6152
simDataset1	0.3	12.5935
simDataset1	0.4	13.2046
simDataset1	0.5	13.5824
simDataset1	0.6	13.8125
simDataset1	0.7	13.9471
simDataset1	0.8	14.0217
simDataset1	0.9	14.0571
simDataset2	0	9.61589
simDataset2	0.1	11.3601
simDataset2	0.2	12.439
simDataset2	0.3	13.1001
simDataset2	0.4	13.5012
simDataset2	0.5	13.7476
simDataset2	0.6	13.8977
simDataset2	0.7	13.9867
simDataset2	0.8	14.0362
simDataset2	0.9	14.0601
simDataset3	0	10.4231
simDataset3	0.1	11.6232
simDataset3	0.2	12.4712
simDataset3	0.3	13.045
simDataset3	0.4	13.4342
simDataset3	0.5	13.6934
simDataset3	0.6	13.8615
simDataset3	0.7	13.9668
simDataset3	0.8	14.0279
simDataset3	0.9	14.0581
simDataset4	0	11.2127
simDataset4	0.1	12.1739
simDataset4	0.2	12.8353
simDataset4	0.3	13.2778
simDataset4	0.4	13.5784
simDataset4	0.5	13.7773
simDataset4	0.6	13.9072
simDataset4	0.7	13.9887
simDataset4	0.8	14.0362
simDataset4	0.9	14.0599
simDataset5	0	11.1752
simDataset5	0.1	12.0967
simDataset5	0.2	12.7554
simDataset5	0.3	13.2163
simDataset5	0.4	13.532
simDataset5	0.5	13.7458
simDataset5	0.6	13.888
simDataset5	0.7	13.9788
simDataset5	0.8	14.0322
simDataset5	0.9	14.059
simDataset6	0	4.49087
simDataset6	0.1	7.94382
simDataset6	0.2	10.5148
simDataset6	0.3	12.0782
simDataset6	0.4	12.9719
simDataset6	0.5	13.4861
simDataset6	0.6	13.7754
simDataset6	0.7	13.9351
simDataset6	0.8	14.0188
simDataset6	0.9	14.0567
simDataset7	0	7.67639
simDataset7	0.1	10.0034
simDataset7	0.2	11.5641
simDataset7	0.3	12.5767
simDataset7	0.4	13.1911
simDataset7	0.5	13.5735
simDataset7	0.6	13.8058
simDataset7	0.7	13.9443
simDataset7	0.8	14.0203
simDataset7	0.9	14.0567
simDataset8	0	4.36018
simDataset8	0.1	7.86498
simDataset8	0.2	10.4539
simDataset8	0.3	12.0385
simDataset8	0.4	12.9544
simDataset8	0.5	13.475
simDataset8	0.6	13.7685
simDataset8	0.7	13.9313
simDataset8	0.8	14.0174
simDataset8	0.9	14.0564
simDataset9	0	3.32044
simDataset9	0.1	6.67267
simDataset9	0.2	9.82307
simDataset9	0.3	11.7509
simDataset9	0.4	12.824
simDataset9	0.5	13.4189
simDataset9	0.6	13.7456
simDataset9	0.7	13.9242
simDataset9	0.8	14.0153
simDataset9	0.9	14.0561
simDataset10	0	3.23984
simDataset10	0.1	6.53081
simDataset10	0.2	9.57865
simDataset10	0.3	11.498
simDataset10	0.4	12.6406
simDataset10	0.5	13.3047
simDataset10	0.6	13.6839
simDataset10	0.7	13.8953
simDataset10	0.8	14.0045
simDataset10	0.9	14.0538

## Sheet: Table S6
Table S6 TPR and FPR values under different restart probabilites (Figure S2)
Datasets	Restart probability	TPR	FPR
Dataset1	0	0.9096	0.0175
Dataset1	0.1	0.8885	0.0134
Dataset1	0.2	0.9526	0.0035
Dataset1	0.3	0.9904	0.0003
Dataset1	0.4	0	0
Dataset1	0.5	0	0
Dataset1	0.6	0	0
Dataset1	0.7	0	0
Dataset1	0.8	0	0
Dataset1	0.9	0	0
Dataset2	0	0.9643	0.0437
Dataset2	0.1	0.9863	0.0207
Dataset2	0.2	0.995	0.0221
Dataset2	0.3	0.9996	0.0055
Dataset2	0.4	0	0
Dataset2	0.5	0	0
Dataset2	0.6	0	0
Dataset2	0.7	0	0
Dataset2	0.8	0	0
Dataset2	0.9	0	0
simDataset1	0	0.9972	0.0147
simDataset1	0.1	0.9955	0.021
simDataset1	0.2	0.9996	0.0095
simDataset1	0.3	1	0.0029
simDataset1	0.4	1	0.0002
simDataset1	0.5	1	0.0001
simDataset1	0.6	1	0
simDataset1	0.7	1	0
simDataset1	0.8	1	0
simDataset1	0.9	0	0
simDataset2	0	0.9769	0.1012
simDataset2	0.1	0.985	0.0251
simDataset2	0.2	0.9929	0.0032
simDataset2	0.3	0.9972	0.0005
simDataset2	0.4	0.9996	0
simDataset2	0.5	1	0
simDataset2	0.6	1	0
simDataset2	0.7	1	0
simDataset2	0.8	0	0
simDataset2	0.9	0	0
simDataset3	0	0.9946	0.0191
simDataset3	0.1	0.9972	0.0158
simDataset3	0.2	0.9996	0.0035
simDataset3	0.3	1	0.0007
simDataset3	0.4	1	0.0001
simDataset3	0.5	1	0
simDataset3	0.6	1	0
simDataset3	0.7	1	0
simDataset3	0.8	1	0
simDataset3	0.9	1	0
simDataset4	0	0.9815	0.0186
simDataset4	0.1	0.992	0.0034
simDataset4	0.2	0.9979	0.0006
simDataset4	0.3	0.9998	0.0001
simDataset4	0.4	0.9999	0
simDataset4	0.5	1	0
simDataset4	0.6	1	0
simDataset4	0.7	1	0
simDataset4	0.8	1	0
simDataset4	0.9	1	0
simDataset5	0	0.9965	0.0273
simDataset5	0.1	0.9991	0.0146
simDataset5	0.2	0.9999	0.0062
simDataset5	0.3	1	0.0015
simDataset5	0.4	1	0.0002
simDataset5	0.5	1	0
simDataset5	0.6	1	0
simDataset5	0.7	1	0
simDataset5	0.8	1	0
simDataset5	0.9	1	0
simDataset6	0	0.9855	0.0011
simDataset6	0.1	0.9965	0.0007
simDataset6	0.2	0.9986	0.0007
simDataset6	0.3	1	0.0003
simDataset6	0.4	0	0
simDataset6	0.5	0	0
simDataset6	0.6	0	0
simDataset6	0.7	0	0
simDataset6	0.8	0	0
simDataset6	0.9	0	0
simDataset7	0	1	0.0004
simDataset7	0.1	1	0.0003
simDataset7	0.2	1	0
simDataset7	0.3	1	0
simDataset7	0.4	1	0
simDataset7	0.5	1	0
simDataset7	0.6	1	0
simDataset7	0.7	1	0
simDataset7	0.8	1	0
simDataset7	0.9	1	0
simDataset8	0	0.9972	0.0413
simDataset8	0.1	1	0.0205
simDataset8	0.2	1	0.0175
simDataset8	0.3	1	0.001
simDataset8	0.4	1	0.0005
simDataset8	0.5	0	0
simDataset8	0.6	0	0
simDataset8	0.7	0	0
simDataset8	0.8	0	0
simDataset8	0.9	0	0
simDataset9	0	0.9557	0.0146
simDataset9	0.1	0.9773	0.0018
simDataset9	0.2	0.9844	0
simDataset9	0.3	0.9995	0
simDataset9	0.4	1	0
simDataset9	0.5	0	0
simDataset9	0.6	0	0
simDataset9	0.7	0	0
simDataset9	0.8	0	0
simDataset9	0.9	0	0
simDataset10	0	1	0.0042
simDataset10	0.1	1	0.0027
simDataset10	0.2	1	0.0025
simDataset10	0.3	1	0.0012
simDataset10	0.4	1	0
simDataset10	0.5	1	0
simDataset10	0.6	1	0
simDataset10	0.7	0	0
simDataset10	0.8	0	0
simDataset10	0.9	0	0

## Sheet: Table S7
Table S7 Runtime of the reDA and other six existing methods (Figure S12)
Methods	Dataset size	Runtime (min)
reDA	5000	0.027451
reDA	10000	0.068553
reDA	15000	0.123303
reDA	30000	0.348028
reDA	50000	0.815819
reDA	80000	1.9425
reDA	100000	2.8999
Cydar	5000	0.23489
Cydar	10000	1.20214
Cydar	15000	2.15073
Cydar	30000	9.39129
Cydar	50000	26.8585
Cydar	80000	84.7023
Cydar	100000	117.936
DA-seq	5000	0.593093
DA-seq	10000	2.89908
DA-seq	15000	2.41756
DA-seq	30000	4.93393
DA-seq	50000	9.8833
DA-seq	80000	26.5266
DA-seq	100000	38.4497
MELD	5000	0.046907
MELD	10000	0.279482
MELD	15000	0.303885
MELD	30000	1.2419
MELD	50000	3.20359
MELD	80000	9.43539
MELD	100000	19.6427
CNA	5000	0.012849
CNA	10000	0.025532
CNA	15000	0.022363
CNA	30000	0.037385
CNA	50000	0.058966
CNA	80000	0.092208
CNA	100000	0.113042
Milo	5000	0.287265
Milo	10000	1.00454
Milo	15000	1.0886
Milo	30000	2.91543
Milo	50000	6.43549
Milo	80000	14.7615
Milo	100000	23.3066
PENCIL	5000	0.680725
PENCIL	10000	1.15793
PENCIL	15000	1.57707
PENCIL	30000	2.69434
PENCIL	50000	7.48152
PENCIL	80000	10.5901
PENCIL	100000	13.5644

## Sheet: Table S8
Table S8 TPR and FPR valures of reDA and other methods under varying degrees of artificial batch effects (Figure S13)
Table S8 TPR and FPR valures of reDA and other methods under varying degrees of artificial batch effects (Figure S13)	Datasets	Batch effect	TPR	FPR
reDA	simDataset1	0	1	0.0029
		0.75	1	0.0047
		1	0.9999	0.004
		1.25	1	0.0046
		1.5	0.9997	0.0045
Cydar		0	1	1
		0.75	1	0.9999
		1	1	1
		1.25	1	0.9927
		1.5	0	0
DA-seq		0	0.8278	0.135
		0.75	0.8426	0.1326
		1	0.8432	0.1326
		1.25	0.8239	0.1179
		1.5	0.8458	0.1243
MELD		0	0	0
		0.75	0	0
		1	0	0
		1.25	0	0
		1.5	0	0
CNA		0	0.974	0.05
		0.75	0.9741	0.055
		1	0.9721	0.0562
		1.25	0.9754	0.0559
		1.5	0.9765	0.0556
Milo		0	0.6492	0.0717
		0.75	0.6429	0.0825
		1	0.6447	0.0822
		1.25	0.653	0.0862
		1.5	0.8844	0.2208
PENCIL		0	0.9783	0.0405
		0.75	0.9341	0.1164
		1	0.9969	0.2485
		1.25	0.9001	0.1621
		1.5	0.8515	0.176
reDA	simDataset2	0	0.9972	0.0005
		0.75	0.9965	0.0004
		1	0.9967	0.0006
		1.25	0.9956	0.0004
		1.5	0.9968	0.0001
Cydar		0	0.0018	0
		0.75	0.0012	0
		1	0.3178	0
		1.25	0.6726	0.5703
		1.5	0.7298	0.593
DA-seq		0	0.8428	0.0269
		0.75	0.8541	0.0535
		1	0.8687	0.0546
		1.25	0.8598	0.0169
		1.5	0.8806	0.0813
MELD		0	0	0
		0.75	0	0
		1	0	0
		1.25	0	0
		1.5	0	0
CNA		0	0.9749	0.1891
		0.75	0.9723	0.1713
		1	0.974	0.1695
		1.25	0.9734	0.1652
		1.5	0.9718	0.2384
Milo		0	0.7528	0.1049
		0.75	0.9735	0.5327
		1	0.9711	0.5278
		1.25	0.9439	0.1327
		1.5	0.9686	0.5163
PENCIL		0	0.9747	0.0086
		0.75	0.4072	0.0002
		1	0.9779	0.0425
		1.25	0.9917	0.3083
		1.5	0.9489	0.0429
reDA	simDataset3	0	1	0.0007
		0.75	0.9999	0.0014
		1	0.9998	0.0013
		1.25	0.9998	0.0019
		1.5	0.9999	0.0014
Cydar		0	1	0.9999
		0.75	1	0.9997
		1	1	0.9988
		1.25	0.9479	0.9447
		1.5	1	0.9958
DA-seq		0	0.8605	0.0983
		0.75	0.8721	0.1015
		1	0.8662	0.1475
		1.25	0.8558	0.119
		1.5	0.8482	0.1071
MELD		0	0	0
		0.75	0	0
		1	0	0
		1.25	0	0
		1.5	0	0
CNA		0	0.9893	0.0267
		0.75	0.9805	0.0368
		1	0.9797	0.0367
		1.25	0.9795	0.0377
		1.5	0.979	0.0376
Milo		0	0.6608	0.068
		0.75	0.6573	0.0706
		1	0.6654	0.0754
		1.25	0.6476	0.0705
		1.5	0.6513	0.0743
PENCIL		0	0.9678	0.0231
		0.75	0.9741	0.0361
		1	0.8461	0.0903
		1.25	0.9562	0.0299
		1.5	0.998	0.0832
reDA	simDataset4	0	0.9998	0.0001
		0.75	0.9991	0.0002
		1	0.9994	0
		1.25	0.9992	0.0001
		1.5	0.9996	0.0001
Cydar		0	0.004	0.0001
		0.75	0.01	0.0003
		1	0.1789	0.0041
		1.25	0.9126	1
		1.5	0.6907	0.5688
DA-seq		0	0.8655	0.006
		0.75	0.8595	0.003
		1	0.9043	0.0062
		1.25	0.9082	0.0185
		1.5	0.9168	0.083
MELD		0	1	0
		0.75	0	0
		1	0	0
		1.25	0	0
		1.5	0	0
CNA		0	0.9723	0.0415
		0.75	0.9696	0.0762
		1	0.9684	0.075
		1.25	0.9689	0.0748
		1.5	0.9673	0.0725
Milo		0	0.9747	0.4681
		0.75	0.7611	0.085
		1	0.8055	0.1234
		1.25	0.9708	0.4402
		1.5	0.9783	0.4496
PENCIL		0	0.9323	0.0053
		0.75	0.9663	0.0108
		1	0.9656	0.0048
		1.25	0.9435	0.0055
		1.5	0.9686	0.0055
reDA	simDataset5	0	1	0.0015
		0.75	1	0.0029
		1	0.9999	0.0028
		1.25	1	0.0022
		1.5	1	0.0027
Cydar		0	1	0.9998
		0.75	1	0.9998
		1	1	0.9995
		1.25	1	0.9995
		1.5	0	0
DA-seq		0	0.8798	0.1366
		0.75	0.8789	0.1323
		1	0.8691	0.1415
		1.25	0.8839	0.1407
		1.5	0.8305	0.1268
MELD		0	0	0
		0.75	0	0
		1	0	0
		1.25	0	0
		1.5	0	0
CNA		0	0.9931	0.0362
		0.75	0.9844	0.0555
		1	0.9868	0.0566
		1.25	0.9863	0.0563
		1.5	0.9859	0.0558
Milo		0	0.6151	0.0769
		0.75	0.6159	0.0857
		1	0.8746	0.2431
		1.25	0.6186	0.0883
		1.5	0.6236	0.0885
PENCIL		0	0.9793	0.0354
		0.75	0.9764	0.0398
		1	0.9016	0.155
		1.25	0.8609	0.1181
		1.5	1	0.9601

## Sheet: Table S9
Table S9 TPR and FPR valures of reDA (without the use of restart probability) and CNA (Figure S14)
Methods	Datasets	TPR	FPR
reDA	Dataset1	0.9096	0.0175
CNA		0.7879	0.037
reDA	Dataset2	0.9643	0.0437
CNA		0.9143	0.1299
reDA	simDataset1	0.9972	0.0147
CNA		0.974	0.05
reDA	simDataset2	0.9769	0.1012
CNA		0.9749	0.1891
